# Supplementary material for: Human milk oligosaccharide 2’-fucosyllactose protects against high-fat diet-induced obesity by changing intestinal mucus production, composition and degradation linked to changes in gut microbiota and faecal proteome profiles in mice
Source: Gut. 2024 May 13;73(10):1632–49. doi: 10.1136/gutjnl-2023-330301 (PMC11420753; doi:10.1136/gutjnl-2023-330301)
Supplement: Supplementary data [file gutjnl-2023-330301supp004.xlsx]

## Sheet: Cecum
CAECUM
	RELATIVE ABUNDANCE			ABSOLUTE ABUNDANCE
CAECUM - Genus	CT	HFD	HFD+2FL	CT	HFD	HFD+2FL
Desulfobacterota_Desulfovibrionia_Desulfovibrionales_Desulfovibrionaceae_uncultured Desulfovibrionaceae	1.36996	2.94041	24.7614	2.7905e+10	3.87736e+10	2.32828e+11
Verrucomicrobiota_Verrucomicrobiae_Verrucomicrobiales_Akkermansiaceae_Akkermansia	3.91184	1.87114	2.07643	8.45682e+10	2.39906e+10	3.99237e+10
Bacteroidota_Bacteroidia_Bacteroidales_Rikenellaceae_Rikenellaceae RC9 gut group	5.39346	3.58718	2.61486	1.18273e+11	4.4634e+10	3.89088e+10
Bacteroidota_Bacteroidia_Bacteroidales_Bacteroidaceae_Bacteroides		1.85846			2.97961e+10
Bacteroidota_Bacteroidia_Bacteroidales_Rikenellaceae_Alistipes	3.23868	6.63163	2.64374	6.96626e+10	7.78026e+10	4.69934e+10
Bacteroidota_Bacteroidia_Bacteroidales_Tannerellaceae_unclassified Tannerellaceae	9.86066	6.4669	3.20983	2.21167e+11	8.80776e+10	5.67368e+10
Firmicutes_Bacilli_Erysipelotrichales_Erysipelotrichaceae_Faecalibaculum	1.51045		1.46328	3.44348e+10		1.47134e+10
Bacteroidota_Bacteroidia_Bacteroidales_Marinifilaceae_Odoribacter			1.4241			1.40684e+10
Bacteroidota_Bacteroidia_Bacteroidales_Muribaculaceae_Muribaculaceae	35.0556	51.6774	6.98544	7.7283e+11	6.17049e+11	1.16547e+11
Firmicutes_Clostridia_Oscillospirales_Oscillospiraceae_uncultured Oscillospiraceae	8.44133	1.32513	3.63907	1.67027e+11	1.39405e+10	4.46074e+10
Firmicutes_Clostridia_Clostridia vadinBB60 group_Clostridia vadinBB60 group_Clostridia vadinBB60 group	5.12001			1.04263e+11
Firmicutes_Clostridia_Lachnospirales_Lachnospiraceae_Lachnospiraceae NK4A136 group	1.46735		1.4838	2.57854e+10		1.59898e+10
Firmicutes_Clostridia_Lachnospirales_Lachnospiraceae_Blautia	1.32528	2.80435		2.54101e+10	3.29859e+10
Bacteroidota_Bacteroidia_Bacteroidales_Prevotellaceae_Alloprevotella		1.1896			1.50196e+10
Firmicutes_Clostridia_Oscillospirales_Oscillospiraceae_Colidextribacter	1.64145	2.501		3.50745e+10	3.20725e+10
Firmicutes_Clostridia_Oscillospirales_Ruminococcaceae_uncultured Ruminococcaceae		1.2416			1.50776e+10
Proteobacteria_Gammaproteobacteria_Burkholderiales_Sutterellaceae_Parasutterella			1.40986			1.3543e+10
Cyanobacteria_Vampirivibrionia_Gastranaerophilales_Gastranaerophilales_Gastranaerophilales			2.30404			2.72564e+10
Proteobacteria_Alphaproteobacteria_Rhodospirillales_uncultured Rhodospirillales_uncultured Rhodospirillales	12.9993	8.13682	38.9522	2.89218e+11	8.73805e+10	3.96951e+11
Others (<1%)	8.6646	7.76835	7.03198	1.83498e+11	9.52567e+10	1.17511e+11
	RELATIVE ABUNDANCE			ABSOLUTE ABUNDANCE
CAECUM - Phylum	CT	HFD	HFD+2FL	CT	HFD	HFD+2FL
Actinobacteriota (<1%)	0.000135801	8.8351e-05	0.000459099	2.82707e+08	9.92309e+07	8.32292e+08
Bacteroidota	0.260958	0.235217	0.372353	5.72625e+11	3.05217e+11	4.37357e+11
Cyanobacteria	0.00280036	0.000199232	0.014241	5.75814e+09	2.0968e+08	1.40684e+10
Desulfobacterota	0.351056	0.517744	0.0710172	7.73963e+11	6.18206e+11	1.18168e+11
Firmicutes	0.241737	0.161472	0.115267	4.89722e+11	1.95594e+11	1.68397e+11
Proteobacteria	0.0133205	0.00391042	0.0371416	2.7549e+10	5.15024e+09	4.08037e+10
Verrucomicrobiota	0.129993	0.0813682	0.389522	2.89218e+11	8.73805e+10	3.96951e+11
