# Supplementary material for: Human milk oligosaccharide 2’-fucosyllactose protects against high-fat diet-induced obesity by changing intestinal mucus production, composition and degradation linked to changes in gut microbiota and faecal proteome profiles in mice
Source: Gut. 2024 May 13;73(10):1632–49. doi: 10.1136/gutjnl-2023-330301 (PMC11420753; doi:10.1136/gutjnl-2023-330301)
Supplement: Supplementary data [file gutjnl-2023-330301supp010.xlsx]

## Sheet: GOTERM_MF_DIRECT
MOLECULAR FUNCTION
_x000B_Category	Term	Count	%	PValue	Genes	List Total	Pop Hits	Pop Total	Fold Enrichment	Bonferroni	Benjamini	FDR
GOTERM_MF_DIRECT	GO:0004180~carboxypeptidase activity	4	23.5294	8.70694e-07	CPA1, CPB1, ACE, NAALADL1	17	23	18913	193.483	5.13696e-05	5.13709e-05	4.61468e-05
GOTERM_MF_DIRECT	GO:0004558~alpha-1,4-glucosidase activity	3	17.6471	1.00449e-05	MGAM2, MGAM, SI	17	6	18913	556.265	0.000592478	0.000296326	0.000266191
GOTERM_MF_DIRECT	GO:0004553~hydrolase activity, hydrolyzing O-glycosyl compounds	3	17.6471	0.000250399	MGAM2, MGAM, SI	17	28	18913	119.2	0.0146668	0.00492451	0.00442371
GOTERM_MF_DIRECT	GO:0004339~glucan 1,4-alpha-glucosidase activity	2	11.7647	0.00169129	MGAM2, MGAM	17	2	18913	1112.53	0.0950453	0.0249465	0.0224096
GOTERM_MF_DIRECT	GO:0004035~alkaline phosphatase activity	2	11.7647	0.00337989	ALPL, ALPI	17	4	18913	556.265	0.181066	0.0398827	0.0358269
GOTERM_MF_DIRECT	GO:0008270~zinc ion binding	5	29.4118	0.0051933	CPA1, CPB1, ACE, ALPI, NAALADL1	17	870	18913	6.39385	0.264499	0.0510675	0.0458742
GOTERM_MF_DIRECT	GO:0070492~oligosaccharide binding	2	11.7647	0.0109455	ITLN1, ITLN2	17	13	18913	171.158	0.477613	0.0910358	0.0817779
GOTERM_MF_DIRECT	GO:0030246~carbohydrate binding	3	17.6471	0.0123438	MGAM2, MGAM, SI	17	202	18913	16.5227	0.519447	0.0910358	0.0817779
GOTERM_MF_DIRECT	GO:0005509~calcium ion binding	4	23.5294	0.0237274	CDH1, ITLN1, ALPL, NAALADL1	17	751	18913	5.92559	0.75751	0.152902	0.137352
GOTERM_MF_DIRECT	GO:0004181~metallocarboxypeptidase activity	2	11.7647	0.0259156	CPA1, CPB1	17	31	18913	71.7761	0.787578	0.152902	0.137352
GOTERM_MF_DIRECT	GO:0008237~metallopeptidase activity	2	11.7647	0.0592247	ACE, NAALADL1	17	72	18913	30.9036	0.972731	0.310797	0.279191
GOTERM_MF_DIRECT	GO:0004175~endopeptidase activity	2	11.7647	0.063213	CELA2A, ACE	17	77	18913	28.8969	0.978777	0.310797	0.279191
GOTERM_MF_DIRECT	GO:0008233~peptidase activity	2	11.7647	0.0852557	ACE, NAALADL1	17	105	18913	21.191	0.994792	0.38693	0.347581

## Sheet:  GOTERM_BP_DIRECT
BIOLOGICAL PROCESS
Category	Term	Count	%	PValue	Genes	List Total	Pop Hits	Pop Total	Fold Enrichment	Bonferroni	Benjamini	FDR
GOTERM_BP_DIRECT	GO:0006508~proteolysis	5	29.4118	0.000180692	CELA2A, CPA1, CPB1, ACE, NAALADL1	15	418	19357	15.4362	0.0235712	0.0238513	0.0238513
GOTERM_BP_DIRECT	GO:0043171~peptide catabolic process	2	11.7647	0.0115139	ACE, NAALADL1	15	16	19357	161.308	0.783173	0.759919	0.759919
GOTERM_BP_DIRECT	GO:0016311~dephosphorylation	2	11.7647	0.0369716	ALPL, ALPI	15	52	19357	49.6333	0.993076	1	1
GOTERM_BP_DIRECT	GO:0032868~response to insulin	2	11.7647	0.0529161	CELA2A, ALPL	15	75	19357	34.4124	0.999236	1	1
GOTERM_BP_DIRECT	GO:0032496~response to lipopolysaccharide	2	11.7647	0.0979769	ACE, ALPL	15	142	19357	18.1756	0.999999	1	1

## Sheet: KEGG_PATHWAY
KEGG PATHWAY
_x000B_Category	Term	Count	%	PValue	Genes	List Total	Pop Hits	Pop Total	Fold Enrichment	Bonferroni	Benjamini	FDR
KEGG_PATHWAY	hsa00500:Starch and sucrose metabolism	4	23.5294	1.24957e-05	MGAM2, MGAM, SI, TREH	12	36	8205	75.9722	0.00034982	0.000349879	0.000312392
KEGG_PATHWAY	hsa00052:Galactose metabolism	3	17.6471	0.000743919	MGAM2, MGAM, SI	12	31	8205	66.1694	0.0206219	0.0104149	0.00929899
KEGG_PATHWAY	hsa04973:Carbohydrate digestion and absorption	3	17.6471	0.00170928	MGAM2, MGAM, SI	12	47	8205	43.6436	0.0467718	0.0159533	0.014244
KEGG_PATHWAY	hsa04972:Pancreatic secretion	3	17.6471	0.00782356	CELA2A, CPA1, CPB1	12	102	8205	20.1103	0.197418	0.0394513	0.0352244
KEGG_PATHWAY	hsa04974:Protein digestion and absorption	3	17.6471	0.00797265	CELA2A, CPA1, CPB1	12	103	8205	19.915	0.200788	0.0394513	0.0352244
KEGG_PATHWAY	hsa01100:Metabolic pathways	7	41.1765	0.00845385	SELENBP1, MGAM2, MGAM, SI, TREH, ALPL, ALPI	12	1541	8205	3.10594	0.211572	0.0394513	0.0352244
KEGG_PATHWAY	hsa00730:Thiamine metabolism	2	11.7647	0.0199389	ALPL, ALPI	12	15	8205	91.1667	0.431032	0.0797557	0.0712104
KEGG_PATHWAY	hsa00790:Folate biosynthesis	2	11.7647	0.0343303	ALPL, ALPI	12	26	8205	52.5962	0.623989	0.120156	0.107282

## Sheet: GAD_DISEASE
KEGG PATHWAY
Category	Term	Count	%	PValue	Genes	List Total	Pop Hits	Pop Total	Fold Enrichment	Bonferroni	Benjamini	FDR
GAD_DISEASE	Diabetes mellitus|Diabetes mellitus type II|Diabetes Mellitus, Type 2	3	17.6471	0.00115824	ACE, ITLN1, ITLN2	14	51	12924	54.3025	0.653282	1	1
GAD_DISEASE	dementia in other conditions	2	11.7647	0.00301484	SERPINA3, ACE	14	3	12924	615.429	0.936691	1	1
GAD_DISEASE	Alzheimer`s Disease	2	11.7647	0.00702158	SERPINA3, ACE	14	7	12924	263.755	0.998404	1	1
GAD_DISEASE	COPD	2	11.7647	0.0100169	SERPINA3, ACE	14	10	12924	184.629	0.999899	1	1
GAD_DISEASE	Aneurysm, Ruptured|Intracranial Aneurysm|Stroke|Subarachnoid Hemorrhage	2	11.7647	0.0120091	SERPINA3, ACE	14	12	12924	153.857	0.999984	1	1
GAD_DISEASE	cerebrovascular disease	2	11.7647	0.0149905	SERPINA3, ACE	14	15	12924	123.086	0.999999	1	1
GAD_DISEASE	Erectile Dysfunction	2	11.7647	0.0248686	CELA2A, ACE	14	25	12924	73.8514	1	1	1
GAD_DISEASE	COPD | Chronic obstructive Pulmonary Disease	2	11.7647	0.0287942	SERPINA3, ACE	14	29	12924	63.665	1	1	1
GAD_DISEASE	Crohn Disease|	2	11.7647	0.0395145	CDH1, ITLN1	14	40	12924	46.1571	1	1	1
GAD_DISEASE	blood pressure	2	11.7647	0.0491653	SERPINA3, ACE	14	50	12924	36.9257	1	1	1
GAD_DISEASE	chronic obstructive pulmonary disease/COPD	2	11.7647	0.053957	SERPINA3, ACE	14	55	12924	33.5688	1	1	1
GAD_DISEASE	Type 2 Diabetes| edema | rosiglitazone	6	35.2941	0.055091	SERPINA3, MGAM, CELA2A, ACE, ITLN1, ITLN2	14	2198	12924	2.51995	1	1	1
GAD_DISEASE	chronic obstructive pulmonary disease	3	17.6471	0.0568831	SERPINA3, ACE, CDH1	14	390	12924	7.1011	1	1	1
GAD_DISEASE	Asthma|Bronchial Hyperreactivity|Hypersensitivity, Immediate	2	11.7647	0.0878052	SERPINA3, ACE	14	91	12924	20.2889	1	1	1
GAD_DISEASE	stomach cancer	2	11.7647	0.0924169	ACE, CDH1	14	96	12924	19.2321	1	1	1
